# Supplementary material for: High Biofilm Formation of Non-Smooth Candida parapsilosis Correlates with Increased Incorporation of GPI-Modified Wall Adhesins
Source: Pathogens. 2021 Apr 19;10(4):493. doi: 10.3390/pathogens10040493 (PMC8073168; doi:10.3390/pathogens10040493)
Supplement: Supplementary file 1 [file pathogens-10-00493-s001.zip]

Archive with 1 entries (1 files):
- pathogens-1183666-supplementary.xlsx
